# Supplementary material for: Standardization of Body Composition Status in Patients with Advanced Urothelial Tumors: The Role of a CT-Based AI-Powered Software for the Assessment of Sarcopenia and Patient Outcome Correlation
Source: Cancers (Basel). 2023 May 29;15(11):2968. doi: 10.3390/cancers15112968 (PMC10251974; doi:10.3390/cancers15112968)
Supplement: Supplementary file 1 [file cancers-15-02968-s001.zip]

Archive with 1 entries (1 files):
- cancers-2320103-supplementary.pdf
